# Supplementary material for: Renin-Angiotensin-Aldosterone System Inhibitors and Risk of Cancer: A Population-Based Cohort Study Using a Common Data Model
Source: Diagnostics (Basel). 2022 Jan 21;12(2):263. doi: 10.3390/diagnostics12020263 (PMC8871518; doi:10.3390/diagnostics12020263)
Supplement: Supplementary file 1 [file diagnostics-12-00263-s001.zip]

Archive with 1 entries (1 files):
- diagnostics-1512699-supplementary.pdf
